# Supplementary material for: Cultivar-specific responses to organic selenium treatment in tea plants: insights into selenium metabolism and quality traits
Source: Front Plant Sci. 2026 Jun 24;17:1873674. doi: 10.3389/fpls.2026.1873674 (PMC13344118; doi:10.3389/fpls.2026.1873674)
Supplement: Supplementary file 1 [file DataSheet1.zip › Table S1 Other fluorescence parameters.xlsx]

## Sheet: Sheet1
Table S1. Other relevant fluorescence parameters.
fluorescence parameters	abbreviation
total complementary area between the OJIP curve and the F = Fm asymptote	Area
ratio of minimal to maximal fluorescence	Fo/Fm
ratio of maximal variable to minimal fluorescence	Fv/Fo
normalised total complementary area above the OJIP curve	Sm = Area/Fv
number of QA reduction events between the onset of illumination and Fm	N = Sm · (Fv/Fo)
relative variable fluorescence at the J-step (t =2 ms) calculated as (Fj – Fo)/(Fm – Fo)	Vj
average normalised rate of fluorescence rise from O to G	dVG/dtO
energy dissipated per active PSII reaction centre	DIo/RC
maximum quantum yield of primary PSII photochemistry equal to TRo/ABS or Fv/Fm	φPo
photon flux absorbed per excited cross-section at t = 0	ABS/CSo
thermal energy dissipation per excited cross-section at t = 0	DIo/CSo
excitation energy trapped per excited cross-section at t = 0	TRo/CSo
electron transport flux per excited cross-section at t = 0	ETo/CSo
quantum yield of electron transport per excited cross-section at t = tFm	ETo/CSm
PSII maximum quantum efficiency expressed as the φPo ratio	φPo/(1 – φPo)
driving force for photochemistry on an absorption basis	DFabs
rate constant for exciton capture and delivery to the PSII reaction-centre complex	kP/ABS·kF
density of active PSII reaction centres per light-exposed cross-section at t = tFm	RC/CSm
electron transport flux per active PSII reaction centre	ETo/RC
and flux of electrons reaching the PSI acceptor side per active PSII reaction centre	REo/RC
