# Supplementary material for: Cultivar-specific responses to organic selenium treatment in tea plants: insights into selenium metabolism and quality traits
Source: Front Plant Sci. 2026 Jun 24;17:1873674. doi: 10.3389/fpls.2026.1873674 (PMC13344118; doi:10.3389/fpls.2026.1873674)
Supplement: Supplementary file 1 [file DataSheet1.zip › Table S2The primers used in this study.xlsx]

## Sheet: Sheet1
Table S1. The primers used in this study.
Gene ID	Forward primer (5'-3')	Reverse primer(5'-3')
CSS0016744	AGGACAGGACTCAGAGGGTG	TTTGATGATGCCGCTAACA
CSS0046731	TGATGTTGATTCTGCCTCCA	CCTCTTGCGTTGTTCGGT
CSS0011558	CTTGTGCGGGTCCACTTGT	GGTTGCCTGCTTTGCTTGA
CSS0001919	TCTTGTCTGCTCATCCCATCT	TTGCCCTTGTCCATACCG
CSS0025083	ACACCAAAATGAGGCAAGAGC	CATAACCGCCAGTTCCAATAC
CSS0003764	CGTCACATCAACGACTGCC	CCGTCAAAGGTGTCAAAGC
GAPDH	TTGGCATCGTTGAGGGTCT	CAGTGGGAACACGGAAAGC
