# Supplementary material for: Cultivar-specific responses to organic selenium treatment in tea plants: insights into selenium metabolism and quality traits
Source: Front Plant Sci. 2026 Jun 24;17:1873674. doi: 10.3389/fpls.2026.1873674 (PMC13344118; doi:10.3389/fpls.2026.1873674)
Supplement: Supplementary file 1 [file DataSheet1.zip › Table S3 DEGs and DAMs enriched in the ABC transporters pathway.xls]

## Sheet: Sheet1
Table S2.DEGs and DAMs enriched in the ABC transporters pathway
DEGs						DAMs
Gene	ID	log2FC		ABCA subfamily		Name	ID	log2FC
		ZN	CY					ZN	CY
ABCA3	CSS0007898	0	1.41	ABCA		neg_567	L-Arginine	-1.28	-1.37
ABCA3	NewGene_946	1.26	0
ABCB1	CSS0007535	1.35	0	ABCB
ABCB1	CSS0012075	0	1.47
ABCB1	CSS0012142	1.37	0
ABCB1	CSS0004595	-1.45	0
ABCB1	CSS0044182	-2.01	0
ABCC1	CSS0014181	1.39	0	ABCC
ABCC1	CSS0023565	2.05	0
ABCC1	CSS0024146	1.35	0
ABCC1	CSS0040380	1.14	0
ABCC1	CSS0043095	1.8	0
ABCC2	CSS0006975	1.19	0
ABCC2	NewGene_28893	1.48	0
SNQ2	CSS0036685	0	1.25	ABCG
SNQ2	CSS0046731	0	-4.67
SNQ2	CSS0016744	3.58	0
ABCG2	CSS0024996	1.27	0
