# Supplementary material for: Cultivar-specific responses to organic selenium treatment in tea plants: insights into selenium metabolism and quality traits
Source: Front Plant Sci. 2026 Jun 24;17:1873674. doi: 10.3389/fpls.2026.1873674 (PMC13344118; doi:10.3389/fpls.2026.1873674)
Supplement: Supplementary file 1 [file DataSheet1.zip › Table S4 DEGs and DAMs related with plant hormone signal transduction.xls]

## Sheet: Sheet1
Table S3.DEGs and DAMs related with plant hormone signal transduction
DEGs					DAMs
Gene	ID	log2FC(chunyu 1)			Name	ID	log2FC(chunyu 1)
ARF	CSS0007365	-1.44			γ,γ-Dimethylallylamino)purine	neg_5279	1.36
ARF	CSS0011558	-3.243
GH3	CSS0001919	-3.255
CRE1	CSS0011606	-1.01
CRE1	CSS0046207	-1.142
AHP	CSS0047346	-2.04
B-ARR	CSS0008648	-3.255
DELLA	CSS0022566	-1.016
PYR/PYL	CSS0007401	1.446
PYR/PYL	CSS0017736	1.494
PYR/PYL	CSS0027597	1.363
PYR/PYL	CSS0047272	2.117
ETR	CSS0000918	1.246
ERF1/2	CSS0009309	4.454
BAK1	CSS0005436	1.669
BAK1	CSS0024180	1.371
BAK1	CSS0014090	1.855
BAK1	CSS0015042	1.943
BAK1	CSS0024466	1.289
BAK1	CSS0025083	2.715
BAK1	CSS0028212	1.357
TCH4	CSS0006451	-1.792
MYC2	CSS0003764	2.477
